# Supplementary material for: Pediatric Resident Insulin Management Education (PRIME): A Single-Session Workshop Emphasizing Active Learning
Source: MedEdPORTAL. 2023 Feb 21;19:11301. doi: 10.15766/mep_2374-8265.11301 (PMC9941370; doi:10.15766/mep_2374-8265.11301)
Supplement: Supplementary file 1 — PRIME Presentation.pptxLearner Cases.docxCalculation Handout.docxInstructor Guide.docxLearner Survey.docx [file mep_2374-8265.11301-s001.zip]

Archive with 6 entries (6 files):
- B. Learner Cases.docx
- C. Calculation Handout.docx
- D. Instructor Guide.docx
- E. Learner Survey.docx
- A. PRIME Presentation.pptx
- Educational Summary Report_11301.pdf
